# Supplementary material for: Effect of Ascorbic Acid Addition on the Phenolic Compounds Content in Homogenates from Aerial Parts of Spearmint, Fennel, and Thyme
Source: Foods. 2025 Jun 21;14(13):2165. doi: 10.3390/foods14132165 (PMC12248822; doi:10.3390/foods14132165)
Supplement: Supplementary file 1 [file foods-14-02165-s001.zip]

Archive with 12 entries (12 files):
- GC-MS_Fennel.jpg
- GC-MS_Mentha.jpg
- GC-MS_Thymus.jpg
- HPLC_Fennel F1.png
- HPLC_Fennel F3.png
- HPLC_Mentha M2.png
- HPLC_Mentha M4.png
- HPLC_Thymus T2.png
- HPLC_Thymus T4.png
- List of chromatograms.pdf
- List of compounds in HPLC chromatograms.pdf
- List of the standards.pdf
